# Supplementary material for: Potential roles of melatonin and ABA on apple dwarfing in semi-arid area of Xinjiang China
Source: PeerJ. 2022 Mar 31;10:e13008. doi: 10.7717/peerj.13008 (PMC8977067; doi:10.7717/peerj.13008)
Supplement: Supplemental Information 3 [file peerj-10-13008-s003.xlsx]

## Sheet: 0
	Well	Fluor	Target	Content	Sample	Cq	SQ
	A01	SYBR	Actin	Unkn	GB2	20.9924
	A02	SYBR	Actin	Unkn	GB2	20.8808
	A03	SYBR	Actin	Unkn	GB2	20.6858
	A04	SYBR	ASMT1	Unkn	GB2	25.3959
	A05	SYBR	ASMT1	Unkn	GB2	25.3141
	A06	SYBR	ASMT1	Unkn	GB2	25.601
	A07	SYBR	SNAT5	Unkn	GB2	20.2367
	A08	SYBR	SNAT5	Unkn	GB2	22.6041
	A09	SYBR	SNAT5	Unkn	GB2	20.1474
	A10	SYBR	Actin	Unkn	Dwarf 1	21.4862
	A11	SYBR	Actin	Unkn	Dwarf 1	21.4649
	A12	SYBR	Actin	Unkn	Dwarf 1	21.4564
	B01	SYBR	ASMT1	Unkn	Dwarf 1	25.4772
	B02	SYBR	ASMT1	Unkn	Dwarf 1	25.2581
	B03	SYBR	ASMT1	Unkn	Dwarf 1	25.2131
	B04	SYBR	SNAT5	Unkn	Dwarf 1	20.057
	B05	SYBR	SNAT5	Unkn	Dwarf 1	20.1412
	B06	SYBR	SNAT5	Unkn	Dwarf 1	20.0598
	B07	SYBR	Actin	Unkn	Dwarf 2	21.5933
	B08	SYBR	Actin	Unkn	Dwarf 2	21.3986
	B09	SYBR	Actin	Unkn	Dwarf 2	21.6292
	B10	SYBR	ASMT1	Unkn	Dwarf 2	25.1926
	B11	SYBR	ASMT1	Unkn	Dwarf 2	25.1474
	B12	SYBR	ASMT1	Unkn	Dwarf 2	25.1782
	C01	SYBR	SNAT5	Unkn	Dwarf 2	19.8096
	C02	SYBR	SNAT5	Unkn	Dwarf 2	19.9666
	C03	SYBR	SNAT5	Unkn	Dwarf 2	19.966
	C04	SYBR	Actin	Unkn	Dwarf 3	21.0895
	C05	SYBR	Actin	Unkn	Dwarf 3	21.0679
	C06	SYBR	Actin	Unkn	Dwarf 3	21.2705
	C07	SYBR	ASMT1	Unkn	Dwarf 3	24.2601
	C08	SYBR	ASMT1	Unkn	Dwarf 3	24.1658
	C09	SYBR	ASMT1	Unkn	Dwarf 3	24.1825
	C10	SYBR	SNAT5	Unkn	Dwarf 3	19.8487
	C11	SYBR	SNAT5	Unkn	Dwarf 3	20.0825
	C12	SYBR	SNAT5	Unkn	Dwarf 3	19.951
	D01	SYBR	Actin	Unkn	Dwarf 4	21.0435
	D02	SYBR	Actin	Unkn	Dwarf 4	21.0847
	D03	SYBR	Actin	Unkn	Dwarf 4	21.1818
	D04	SYBR	ASMT1	Unkn	Dwarf 4	24.58
	D05	SYBR	ASMT1	Unkn	Dwarf 4	24.513
	D06	SYBR	ASMT1	Unkn	Dwarf 4	24.8235
	D07	SYBR	SNAT5	Unkn	Dwarf 4	19.8986
	D08	SYBR	SNAT5	Unkn	Dwarf 4	19.9357
	D09	SYBR	SNAT5	Unkn	Dwarf 4	20.0353
	D10	SYBR		Unkn
	D11	SYBR		Unkn
	D12	SYBR		Unkn
	E01	SYBR		Unkn
	E02	SYBR		Unkn
	E03	SYBR		Unkn
	E04	SYBR		Unkn
	E05	SYBR		Unkn
	E06	SYBR		Unkn
	E07	SYBR		Unkn
	E08	SYBR		Unkn
	E09	SYBR		Unkn
	E10	SYBR		Unkn
	E11	SYBR		Unkn
	E12	SYBR		Unkn
	F01	SYBR		Unkn
	F02	SYBR		Unkn
	F03	SYBR		Unkn
	F04	SYBR		Unkn
	F05	SYBR		Unkn
	F06	SYBR		Unkn
	F07	SYBR		Unkn
	F08	SYBR		Unkn
	F09	SYBR		Unkn
	F10	SYBR		Unkn
	F11	SYBR		Unkn
	F12	SYBR		Unkn
	G01	SYBR		Unkn
	G02	SYBR		Unkn
	G03	SYBR		Unkn
	G04	SYBR		Unkn
	G05	SYBR		Unkn
	G06	SYBR		Unkn
	G07	SYBR		Unkn
	G08	SYBR		Unkn
	G09	SYBR		Unkn
	G10	SYBR		Unkn
	G11	SYBR		Unkn
	G12	SYBR		Unkn
	H01	SYBR		Unkn
	H02	SYBR		Unkn
	H03	SYBR		Unkn
	H04	SYBR		Unkn
	H05	SYBR		Unkn
	H06	SYBR		Unkn
	H07	SYBR		Unkn
	H08	SYBR		Unkn
	H09	SYBR		Unkn
	H10	SYBR		Unkn
	H11	SYBR		Unkn
	H12	SYBR		Unkn

## Sheet: Run Information
File Name	YTC SHD.pcrd
Created By User	admin
Notes
ID
Run Started	06/19/2021 07:24:45 UTC
Run Ended	06/19/2021 08:57:07 UTC
Sample Vol	20
Lid Temp	105
Protocol File Name	2017.2.23-wj-Roche20160412.prcl
Plate Setup File Name	Quick Plate_96 wells_SYBR Only.pltd
Base Serial Number	CT036452
Optical Head Serial Number	785BR19659
CFX Maestro Version	4.1.2433.1219.
