# Supplementary material for: Potential roles of melatonin and ABA on apple dwarfing in semi-arid area of Xinjiang China
Source: PeerJ. 2022 Mar 31;10:e13008. doi: 10.7717/peerj.13008 (PMC8977067; doi:10.7717/peerj.13008)
Supplement: Supplemental Information 4 [file peerj-10-13008-s004.xlsx]

## Sheet: 0
	Well	Fluor	Target	Content	Sample	Cq
	A01	SYBR	ACTIN	Unkn	GB2	22.27
	A02	SYBR	ACTIN	Unkn	GB2	22.0898
	A03	SYBR	ACTIN	Unkn	GB2	21.931
	A04	SYBR	CYP707	Unkn	GB2	29.8183
	A05	SYBR	CYP707	Unkn	GB2	29.1655
	A06	SYBR	CYP707	Unkn	GB2	29.0984
	A07	SYBR	IPT5	Unkn	GB2	19.9117
	A08	SYBR	IPT5	Unkn	GB2	19.7419
	A09	SYBR	IPT5	Unkn	GB2	19.697
	A10	SYBR	ACTIN	Unkn	Dwarf 1	21.5921
	A11	SYBR	ACTIN	Unkn	Dwarf 1	21.5519
	A12	SYBR	ACTIN	Unkn	Dwarf 1	21.3663
	B01	SYBR	CYP707	Unkn	Dwarf 1	30.4868
	B02	SYBR	CYP707	Unkn	Dwarf 1	30.2396
	B03	SYBR	CYP707	Unkn	Dwarf 1	30.4304
	B04	SYBR	IPT5	Unkn	Dwarf 1	20.8905
	B05	SYBR	IPT5	Unkn	Dwarf 1	20.6041
	B06	SYBR	IPT5	Unkn	Dwarf 1	20.6374
	B07	SYBR	ACTIN	Unkn	Dwarf 2	22.8402
	B08	SYBR	ACTIN	Unkn	Dwarf 2	22.8234
	B09	SYBR	ACTIN	Unkn	Dwarf 2	22.4679
	B10	SYBR	CYP707	Unkn	Dwarf 2	30.1797
	B11	SYBR	CYP707	Unkn	Dwarf 2	30.4528
	B12	SYBR	CYP707	Unkn	Dwarf 2	30.9211
	C01	SYBR	IPT5	Unkn	Dwarf 2	24.006
	C02	SYBR	IPT5	Unkn	Dwarf 2	24.2906
	C03	SYBR	IPT5	Unkn	Dwarf 2	24.1329
	C04	SYBR	ACTIN	Unkn	Dwarf 3	21.3797
	C05	SYBR	ACTIN	Unkn	Dwarf 3	21.5111
	C06	SYBR	ACTIN	Unkn	Dwarf 3	21.4326
	C07	SYBR	CYP707	Unkn	Dwarf 3	30.0337
	C08	SYBR	CYP707	Unkn	Dwarf 3	29.9135
	C09	SYBR	CYP707	Unkn	Dwarf 3	30.1601
	C10	SYBR	IPT5	Unkn	Dwarf 3	23.5961
	C11	SYBR	IPT5	Unkn	Dwarf 3	23.8257
	C12	SYBR	IPT5	Unkn	Dwarf 3	23.6698
	D01	SYBR	ACTIN	Unkn	Dwarf 4	21.6602
	D02	SYBR	ACTIN	Unkn	Dwarf 4	21.6551
	D03	SYBR	ACTIN	Unkn	Dwarf 4	21.5779
	D04	SYBR	CYP707	Unkn	Dwarf 4	31.9648
	D05	SYBR	CYP707	Unkn	Dwarf 4	31.8772
	D06	SYBR	CYP707	Unkn	Dwarf 4	31.9186
	D07	SYBR	IPT5	Unkn	Dwarf 4	20.4859
	D08	SYBR	IPT5	Unkn	Dwarf 4	20.6386
	D09	SYBR	IPT5	Unkn	Dwarf 4	20.4784
	D10	SYBR		Unkn
	D11	SYBR		Unkn
	D12	SYBR		Unkn
	E01	SYBR	ACTIN2	Unkn	GB2	19.7244
	E02	SYBR	ACTIN2	Unkn	GB2	19.8957
	E03	SYBR	ACTIN2	Unkn	GB2	19.6985
	E04	SYBR	AA03	Unkn	GB2	22.0949
	E05	SYBR	AA03	Unkn	GB2	22.1021
	E06	SYBR	AA03	Unkn	GB2	22.0875
	E07	SYBR	ACTIN2	Unkn	Dwarf 1	21.0677
	E08	SYBR	ACTIN2	Unkn	Dwarf 1	21.3736
	E09	SYBR	ACTIN2	Unkn	Dwarf 1	21.4018
	E10	SYBR	AA03	Unkn	Dwarf 1	22.7033
	E11	SYBR	AA03	Unkn	Dwarf 1	22.6532
	E12	SYBR	AA03	Unkn	Dwarf 1	22.7701
	F01	SYBR	ACTIN2	Unkn	Dwarf 2	21.2928
	F02	SYBR	ACTIN2	Unkn	Dwarf 2	21.2923
	F03	SYBR	ACTIN2	Unkn	Dwarf 2	21.2978
	F04	SYBR	AA03	Unkn	Dwarf 2	23.1552
	F05	SYBR	AA03	Unkn	Dwarf 2	23.0079
	F06	SYBR	AA03	Unkn	Dwarf 2	22.9335
	F07	SYBR	ACTIN2	Unkn	Dwarf 3	21.2169
	F08	SYBR	ACTIN2	Unkn	Dwarf 3	21.2201
	F09	SYBR	ACTIN2	Unkn	Dwarf 3	21.2152
	F10	SYBR	AA03	Unkn	Dwarf 3	22.3175
	F11	SYBR	AA03	Unkn	Dwarf 3	22.2867
	F12	SYBR	AA03	Unkn	Dwarf 3	22.2884
	G01	SYBR	ACTIN2	Unkn	Dwarf 4	21.2107
	G02	SYBR	ACTIN2	Unkn	Dwarf 4	21.2274
	G03	SYBR	ACTIN2	Unkn	Dwarf 4	21.2437
	G04	SYBR	AA03	Unkn	Dwarf 4	22.5123
	G05	SYBR	AA03	Unkn	Dwarf 4	22.6472
	G06	SYBR	AA03	Unkn	Dwarf 4	22.59
	G07	SYBR		Unkn
	G08	SYBR		Unkn
	G09	SYBR		Unkn
	G10	SYBR		Unkn
	G11	SYBR		Unkn
	G12	SYBR		Unkn
	H01	SYBR		Unkn
	H02	SYBR		Unkn
	H03	SYBR		Unkn
	H04	SYBR		Unkn
	H05	SYBR		Unkn
	H06	SYBR		Unkn
	H07	SYBR		Unkn
	H08	SYBR		Unkn
	H09	SYBR		Unkn
	H10	SYBR		Unkn
	H11	SYBR		Unkn
	H12	SYBR		Unkn

## Sheet: Run Information
File Name	YTC SHD2.pcrd
Created By User	admin
Notes
ID
Run Started	06/19/2021 11:34:10 UTC
Run Ended	06/19/2021 13:06:04 UTC
Sample Vol	20
Lid Temp	105
Protocol File Name	2017.2.23-wj-Roche20160412.prcl
Plate Setup File Name	Quick Plate_96 wells_SYBR Only.pltd
Base Serial Number	CT036452
Optical Head Serial Number	785BR19659
CFX Maestro Version	4.1.2433.1219.
