# Supplementary material for: Potential roles of melatonin and ABA on apple dwarfing in semi-arid area of Xinjiang China
Source: PeerJ. 2022 Mar 31;10:e13008. doi: 10.7717/peerj.13008 (PMC8977067; doi:10.7717/peerj.13008)
Supplement: Supplemental Information 5 [file peerj-10-13008-s005.xlsx]

## Sheet: 0
	Well	Fluor	Target	Content	Sample	Cq
	A01	SYBR	Actin	Unkn	GB2	19.0934
	A02	SYBR	Actin	Unkn	GB2	19.0772
	A03	SYBR	Actin	Unkn	GB2	19.0906
	A04	SYBR	Actin	Unkn	Dwarf 1	19.2766
	A05	SYBR	Actin	Unkn	Dwarf 1	19.5783
	A06	SYBR	Actin	Unkn	Dwarf 1	19.5338
	A07	SYBR	Actin	Unkn	Dwarf 2	19.3321
	A08	SYBR	Actin	Unkn	Dwarf 2	19.1925
	A09	SYBR	Actin	Unkn	Dwarf 2	19.298
	A10	SYBR	Actin	Unkn	Dwarf 3	18.4747
	A11	SYBR	Actin	Unkn	Dwarf 3	18.591
	A12	SYBR	Actin	Unkn	Dwarf 3	18.5484
	B01	SYBR	Actin	Unkn	Dwarf 4	19.541
	B02	SYBR	Actin	Unkn	Dwarf 4	19.5111
	B03	SYBR	Actin	Unkn	Dwarf 4	19.5774
	B04	SYBR	RD29	Unkn	GB2	32.8983
	B05	SYBR	RD29	Unkn	GB2	32.9696
	B06	SYBR	RD29	Unkn	GB2	32.9339
	B07	SYBR	RD29	Unkn	Dwarf 1	31.8267
	B08	SYBR	RD29	Unkn	Dwarf 1	31.5317
	B09	SYBR	RD29	Unkn	Dwarf 1	31.7474
	B10	SYBR	RD29	Unkn	Dwarf 2	30.8998
	B11	SYBR	RD29	Unkn	Dwarf 2	30.6431
	B12	SYBR	RD29	Unkn	Dwarf 2	30.7892
	C01	SYBR	RD29	Unkn	Dwarf 3	31.3616
	C02	SYBR	RD29	Unkn	Dwarf 3	31.4338
	C03	SYBR	RD29	Unkn	Dwarf 3	31.375
	C04	SYBR	RD29	Unkn	Dwarf 4	32.4599
	C05	SYBR	RD29	Unkn	Dwarf 4	32.1769
	C06	SYBR	RD29	Unkn	Dwarf 4	32.2774
	C07	SYBR	RR2	Unkn	GB2	29.1488
	C08	SYBR	RR2	Unkn	GB2	29.2627
	C09	SYBR	RR2	Unkn	GB2	29.3532
	C10	SYBR	RR2	Unkn	Dwarf 1	30.0961
	C11	SYBR	RR2	Unkn	Dwarf 1	30.0754
	C12	SYBR	RR2	Unkn	Dwarf 1	30.0831
	D01	SYBR	RR2	Unkn	Dwarf 2	31.8392
	D02	SYBR	RR2	Unkn	Dwarf 2	31.4474
	D03	SYBR	RR2	Unkn	Dwarf 2	31.7213
	D04	SYBR	RR2	Unkn	Dwarf 3	29.9689
	D05	SYBR	RR2	Unkn	Dwarf 3	30.0385
	D06	SYBR	RR2	Unkn	Dwarf 3	30.0142
	D07	SYBR	RR2	Unkn	Dwarf 4	30.9892
	D08	SYBR	RR2	Unkn	Dwarf 4	31.4135
	D09	SYBR	RR2	Unkn	Dwarf 4	31.1096
	D10	SYBR	RD22	Unkn	GB2	23.4396
	D11	SYBR	RD22	Unkn	GB2	23.4916
	D12	SYBR	RD22	Unkn	GB2	23.5357
	E01	SYBR	RD22	Unkn	Dwarf 1	23.2836
	E02	SYBR	RD22	Unkn	Dwarf 1	23.336
	E03	SYBR	RD22	Unkn	Dwarf 1	23.3033
	E04	SYBR	RD22	Unkn	Dwarf 2	23.0883
	E05	SYBR	RD22	Unkn	Dwarf 2	22.8362
	E06	SYBR	RD22	Unkn	Dwarf 2	23.0594
	E07	SYBR	RD22	Unkn	Dwarf 3	22.3104
	E08	SYBR	RD22	Unkn	Dwarf 3	22.39
	E09	SYBR	RD22	Unkn	Dwarf 3	22.2542
	E10	SYBR	RD22	Unkn	Dwarf 4	22.8869
	E11	SYBR	RD22	Unkn	Dwarf 4	22.803
	E12	SYBR	RD22	Unkn	Dwarf 4	22.9021
	F01	SYBR	Actin	Unkn	GB2	19.6515
	F02	SYBR	Actin	Unkn	GB2	19.7164
	F03	SYBR	Actin	Unkn	GB2	19.6729
	F04	SYBR	Actin	Unkn	Dwarf 1	19.571
	F05	SYBR	Actin	Unkn	Dwarf 1	19.4281
	F06	SYBR	Actin	Unkn	Dwarf 1	19.5159
	F07	SYBR	Actin	Unkn	Dwarf 2	19.4717
	F08	SYBR	Actin	Unkn	Dwarf 2	19.3766
	F09	SYBR	Actin	Unkn	Dwarf 2	19.4411
	F10	SYBR	Actin	Unkn	Dwarf 3	19.0221
	F11	SYBR	Actin	Unkn	Dwarf 3	19.027
	F12	SYBR	Actin	Unkn	Dwarf 3	19.0296
	G01	SYBR	Actin	Unkn	Dwarf 4	19.398
	G02	SYBR	Actin	Unkn	Dwarf 4	19.1741
	G03	SYBR	Actin	Unkn	Dwarf 4	19.2526
	G04	SYBR	RR1	Unkn	GB2	24.3924
	G05	SYBR	RR1	Unkn	GB2	24.3317
	G06	SYBR	RR1	Unkn	GB2	24.3859
	G07	SYBR	RR1	Unkn	Dwarf 1	24.8963
	G08	SYBR	RR1	Unkn	Dwarf 1	25.0665
	G09	SYBR	RR1	Unkn	Dwarf 1	25.0428
	G10	SYBR	RR1	Unkn	Dwarf 2	24.7782
	G11	SYBR	RR1	Unkn	Dwarf 2	24.8031
	G12	SYBR	RR1	Unkn	Dwarf 2	24.7832
	H01	SYBR	RR1	Unkn	Dwarf 3	24.119
	H02	SYBR	RR1	Unkn	Dwarf 3	24.0928
	H03	SYBR	RR1	Unkn	Dwarf 3	24.0926
	H04	SYBR	RR1	Unkn	Dwarf 4	24.3609
	H05	SYBR	RR1	Unkn	Dwarf 4	24.1977
	H06	SYBR	RR1	Unkn	Dwarf 4	24.2273
	H07	SYBR		Unkn
	H08	SYBR		Unkn
	H09	SYBR		Unkn
	H10	SYBR		Unkn
	H11	SYBR		Unkn
	H12	SYBR		Unkn

## Sheet: Run Information
File Name	admin_2021-11-13 16-36-31_CT036452ytc.pcrd
Created By User	admin
Notes
ID
Run Started	11/13/2021 08:36:45 UTC
Run Ended	11/13/2021 10:09:44 UTC
Sample Vol	20
Lid Temp	105
Protocol File Name	2017.2.23-wj-Roche20160412.prcl
Plate Setup File Name	Quick Plate_96 wells_SYBR Only.pltd
Base Serial Number	CT036452
Optical Head Serial Number	785BR19659
CFX Maestro Version	4.1.2433.1219.
